# Supplementary material for: Lactobacillus rhamnosus GG attenuates MASLD/MASH progression by modulating gut microbiota and metabolic pathways
Source: Front Microbiol. 2025 Jul 24;16:1586678. doi: 10.3389/fmicb.2025.1586678 (PMC12328336; doi:10.3389/fmicb.2025.1586678)
Supplement: Supplementary file 1 [file Data_Sheet_1.ZIP]

Archive with 8 entries (8 files):
- Western Blot data/Figure2.H(Claudin).tif
- Western Blot data/Figure2.H(Occludin).tif
- Western Blot data/Figure5.H(Claudin).tif
- Western Blot data/Figure5.H(Occludin).tif
- Western Blot data/Figure6.F(Col1).tif
- Western Blot data/Figure6.F(a┴-SMA).tif
- Western Blot data/Figure6.I(SMAD).tif
- Western Blot data/Figure6.I(TGF-a┬).tif
