# Supplementary material for: Lactobacillus rhamnosus GG attenuates MASLD/MASH progression by modulating gut microbiota and metabolic pathways
Source: Front Microbiol. 2025 Jul 24;16:1586678. doi: 10.3389/fmicb.2025.1586678 (PMC12328336; doi:10.3389/fmicb.2025.1586678)
Supplement: Supplementary file 2 [file Data_Sheet_2.ZIP › Figure6/Fig6.A_E.xls]

## Sheet: FIB-ASMA
	Con						LGG						FIB						FIB+LGG
	1	1	1				0.7	0.62	0.71				3.43	3.39	3.94				1.72	1.69	1.97

## Sheet: FIB-tgf
Con				LGG				FIB				FIB+LGG
1	1	1		0.64	0.64	0.59		2.37	2.14	2.23		1	1.02	0.99

## Sheet: FIB-col1
Con				LGG				FIB				FIB+LGG
1	1	1		0.51	0.69	0.49		6.15	5.49	5.38		2.37	2.31	2.26

## Sheet: FIB-TIMP1
Con				LGG				FIB				FIB+LGG
1	1	1	1	1.31		1.36	1.22	2.96	2.91	3.04		2.27	2.28	2.19

## Sheet: FIB－SMAD
Con				LGG				FIB				FIB+LGG
1	1	1	1	1.2	1.17	1.41	1.21	2.37	2.28	2.19		1.37	1.68	1.64
