# Supplementary material for: Lactobacillus rhamnosus GG attenuates MASLD/MASH progression by modulating gut microbiota and metabolic pathways
Source: Front Microbiol. 2025 Jul 24;16:1586678. doi: 10.3389/fmicb.2025.1586678 (PMC12328336; doi:10.3389/fmicb.2025.1586678)
Supplement: Supplementary file 5 [file Data_Sheet_5.ZIP]

Archive with 4 entries (4 files):
- Fig1.Masson/Masson-Con.tif
- Fig1.Masson/Masson-LGG.jpg
- Fig1.Masson/Masson-STE.tif
- Fig1.Masson/Masson-STE+LGG.jpg
