# Supplementary material for: Lactobacillus rhamnosus GG attenuates MASLD/MASH progression by modulating gut microbiota and metabolic pathways
Source: Front Microbiol. 2025 Jul 24;16:1586678. doi: 10.3389/fmicb.2025.1586678 (PMC12328336; doi:10.3389/fmicb.2025.1586678)
Supplement: Supplementary file 7 [file Data_Sheet_7.ZIP]

Archive with 4 entries (4 files):
- Fig1.HE/HE-Con.tif
- Fig1.HE/HE-LGG.tif
- Fig1.HE/HE-STE.tif
- Fig1.HE/HE-STE+LGG.jpg
