# Supplementary material for: Lactobacillus rhamnosus GG attenuates MASLD/MASH progression by modulating gut microbiota and metabolic pathways
Source: Front Microbiol. 2025 Jul 24;16:1586678. doi: 10.3389/fmicb.2025.1586678 (PMC12328336; doi:10.3389/fmicb.2025.1586678)
Supplement: Supplementary file 9 [file Data_Sheet_9.ZIP]

Archive with 16 entries (16 files):
- Figure2/Con_C001T001.tif
- Figure2/Con_C002T001.tif
- Figure2/Con_T001.tif
- Figure2/Fig2.A(Con).tif
- Figure2/Fig2.A(LGG).tif
- Figure2/Fig2.A(STE).tif
- Figure2/Fig2.A(STE+LGG).tif
- Figure2/LJ2_C001T001.tif
- Figure2/LJ2_C002T001.tif
- Figure2/LJ2_T001.tif
- Figure2/STE2_C001T001.tif
- Figure2/STE2_C002T001.tif
- Figure2/STE2_T001.tif
- Figure2/STET4_C001T001.tif
- Figure2/STET4_C002T001.tif
- Figure2/STET4_T001.tif
