# Supplementary material for: Lactobacillus rhamnosus GG attenuates MASLD/MASH progression by modulating gut microbiota and metabolic pathways
Source: Front Microbiol. 2025 Jul 24;16:1586678. doi: 10.3389/fmicb.2025.1586678 (PMC12328336; doi:10.3389/fmicb.2025.1586678)
Supplement: Supplementary file 10 [file Data_Sheet_10.ZIP]

Archive with 16 entries (16 files):
- Figure5/CJ2_C001T001.tif
- Figure5/CJ2_C002T001.tif
- Figure5/CJ2_T001.tif
- Figure5/FIB4_C001T001.tif
- Figure5/FIB4_C002T001.tif
- Figure5/FIB4_T001.tif
- Figure5/FIBT_C001T001.tif
- Figure5/FIBT_C002T001.tif
- Figure5/FIBT_T001.tif
- Figure5/Fig5.A(Con).tif
- Figure5/Fig5.A(FIB).tif
- Figure5/Fig5.A(FIB+LGG).tif
- Figure5/Fig5.A(LGG).tif
- Figure5/LGG_C001T001.tif
- Figure5/LGG_C002T001.tif
- Figure5/LGG_T001.tif
